# Supplementary material for: Notch2 controls non-autonomous Wnt-signalling in chronic lymphocytic leukaemia
Source: Nat Commun. 2018 Sep 21;9:3839. doi: 10.1038/s41467-018-06069-5 (PMC6155045; doi:10.1038/s41467-018-06069-5)
Supplement: Supplementary file 4 — Supplementary Data 1 [file 41467_2018_6069_MOESM4_ESM.xlsx]

## Sheet: Sheet1
Supplementary Data 1
Genes up-regulated in Notch2 proficient murine BMSCs cells (versus Notch2 deficient), activated by CLL cells
Gene Title	Gene Symbol	Probeset	Fold-change	p-value
solute carrier family 26, member 7	Slc26a7	1436279_at	4.59774	6.15e-05
notch 1	Notch1	1418634_at	4.10231	3.05e-05
cytochrome c oxidase, subunit VI a, polypeptide 2	Cox6a2	1457633_x_at	3.8553	7.75e-06
secreted frizzled-related protein 2	Sfrp2	1448201_at	3.15396	0.000333324
macrophage receptor with collagenous structure	Marco	1449498_at	3.08559	7.27e-06
complement component 1, q subcomponent, beta polypeptide	C1qb	1437726_x_at	3.05803	0.000342425
complement component 1, q subcomponent, alpha polypeptide	C1qa	1417381_at	2.93932	0.0013097
complement component 1, q subcomponent, beta polypeptide	C1qb	1434366_x_at	2.93171	0.000628085
cytochrome c oxidase, subunit VI a, polypeptide 2	Cox6a2	1417607_at	2.83559	2.5e-06
RIKEN cDNA D030041H20 gene	D030041H20Rik	1458126_at	2.83489	1.08e-07
chemokine (C-C motif) ligand 5	Ccl5	1418126_at	2.75453	0.0011942
acyloxyacyl hydrolase	Aoah	1450764_at	2.60858	1.57e-05
RIKEN cDNA B830007D08 gene	B830007D08Rik	1440781_at	2.59339	1.02e-05
DNA segment, Chr 13, ERATO Doi 787, expressed	D13Ertd787e	1420098_s_at	2.59122	5.01e-07
membrane-spanning 4-domains, subfamily A, member 7	Ms4a7	1445365_at	2.58261	0.000148218
nephroblastoma overexpressed gene	Nov	1426852_x_at	2.57231	0.000833692
formyl peptide receptor 1	Fpr1	1450808_at	2.55559	0.000557597
nephroblastoma overexpressed gene	Nov	1426851_a_at	2.55494	0.00105058
DNA segment, Chr 13, ERATO Doi 787, expressed	D13Ertd787e	1457304_at	2.55256	3.79e-06
RIKEN cDNA 2810055G20 gene	2810055G20Rik	1445363_at	2.5358	3.77e-06
predicted gene, 19313	Gm19313	1456547_at	2.50288	1.01e-07
maternally expressed 3	Meg3	1452905_at	2.47758	5.63e-07
formyl peptide receptor 2	Fpr2	1422953_at	2.45161	4.86e-05
dentin matrix protein 1	Dmp1	1443745_s_at	2.4377	3.89e-06
EGF-like-domain, multiple 6	Egfl6	1419332_at	2.43465	0.000431007
phospholipid scramblase 1	Plscr1	1457824_at	2.41155	6.96e-06
Protein tyrosine phosphatase, receptor type, C	Ptprc	1440165_at	2.39618	1.9e-07
integrin alpha L	Itgal	1435560_at	2.38068	0.000253697
fibromodulin	Fmod	1456084_x_at	2.35986	0.00144274
G protein-coupled receptor 84	Gpr84	1420591_at	2.35534	0.00112653
RIKEN cDNA 5930405F01 gene	5930405F01Rik	1441372_at	2.32444	7.83e-06
RIKEN cDNA 2900076A13 gene	2900076A13Rik	1458869_at	2.30934	1.76e-06
suppressor of Ty 6 homolog (S. cerevisiae)	Supt6h	1430458_at	2.29793	5.58e-07
predicted gene 6377	Gm6377	1441887_x_at	2.29688	0.00050454
maternally expressed 3	Meg3	1439380_x_at	2.28695	5.74e-08
allograft inflammatory factor 1	Aif1	1418204_s_at	2.26525	3.71e-05
serum amyloid A 3	Saa3	1450826_a_at	2.26514	0.00134368
metastasis suppressor 1	Mtss1	1446284_at	2.26208	2.19e-05
nuclear factor of kappa light polypeptide gene enhancer in B cells inhibitor, delta	Nfkbid	1436074_at	2.25672	6.34e-07
tribbles homolog 3 (Drosophila)	Trib3	1456225_x_at	2.25625	0.000605543
complement component 1, q subcomponent, C chain	C1qc	1449401_at	2.25263	0.000696223
RIKEN cDNA C030013E06 gene	C030013E06Rik	1439881_at	2.24925	1.38e-06
Fc receptor-like S, scavenger receptor	Fcrls	1448891_at	2.24768	0.00175666
fibromodulin	Fmod	1437324_x_at	2.24532	0.00106173
early growth response 2	Egr2	1427682_a_at	2.23833	0.000120488
early growth response 3	Egr3	1436329_at	2.2356	0.000400313
zinc finger, MIZ-type containing 1	Zmiz1	1441823_at	2.23236	3.74e-06
poly(A) binding protein, cytoplasmic 1	Pabpc1	1453840_at	2.18759	3.32e-09
MARCKS-like 1	Marcksl1	1437226_x_at	2.18082	1.14e-07
RIKEN cDNA 2610027H17 gene	2610027H17Rik	1442445_at	2.17087	2.38e-07
RIKEN cDNA 5930436O19 gene	5930436O19Rik	1430585_at	2.1631	2.12e-07
solute carrier family 15 (H+/peptide transporter), member 2	Slc15a2	1417600_at	2.15764	1.77e-06
DNA segment, Chr 8, ERATO Doi 56, expressed	D8Ertd56e	1446761_at	2.13915	4.15e-06
sodium channel, voltage-gated, type III, alpha	Scn3a	1439204_at	2.1359	1.81e-05
EH-domain containing 2	Ehd2	1427729_at	2.13429	3.69e-06
CD86 antigen	Cd86	1420404_at	2.13088	5.57e-05
solute carrier organic anion transporter family, member 1a4	Slco1a4	1420405_at	2.12154	0.000299808
maternally expressed 3	Meg3	1452183_a_at	2.11648	4.5e-07
RIKEN cDNA 5430434G16 gene	5430434G16Rik	1441976_at	2.0996	1.41e-07
tubulin tyrosine ligase-like family, member 3	Ttll3	1421219_at	2.09552	9.05e-07
RIKEN cDNA A230058F20 gene	A230058F20Rik	1438752_at	2.08286	1.34e-07
CD83 antigen	Cd83	1416111_at	2.07661	0.00107494
expressed sequence AW555355	AW555355	1444273_at	2.07172	3.42e-06
beta-site APP-cleaving enzyme 2	Bace2	1437846_x_at	2.07114	9.89e-05
expressed sequence AU015263	AU015263	1439819_at	2.06662	0.000325697
glucosaminyl (N-acetyl) transferase 2, I-branching enzyme	Gcnt2	1430826_s_at	2.06354	2.55e-08
RIKEN cDNA D430013B06 gene	D430013B06Rik	1458924_at	2.05794	9.62e-07
RIKEN cDNA 2810055G20 gene	2810055G20Rik	1431424_at	2.04391	5.36e-06
protein tyrosine phosphatase, receptor type, J	Ptprj	1427629_at	2.03812	2.25e-05
RIKEN cDNA 9930031P18 gene	9930031P18Rik	1443088_at	2.03173	1.15e-05
Strawberry notch homolog 2 (Drosophila)	Sbno2	1441840_x_at	2.02956	1.42e-07
RIKEN cDNA A130071D04 gene	A130071D04Rik	1438052_at	2.02182	5.47e-06
amyloid beta precursor protein (cytoplasmic tail) binding protein 2	Appbp2	1444886_at	2.01494	6.32e-09
early growth response 2	Egr2	1427683_at	2.01379	0.000505876
RIKEN cDNA A130010C12 gene	A130010C12Rik	1456806_at	2.01129	2.51e-05
Salt inducible kinase 1	Sik1	1459601_at	2.00631	6.05e-05
