# Supplementary material for: Notch2 controls non-autonomous Wnt-signalling in chronic lymphocytic leukaemia
Source: Nat Commun. 2018 Sep 21;9:3839. doi: 10.1038/s41467-018-06069-5 (PMC6155045; doi:10.1038/s41467-018-06069-5)
Supplement: Supplementary file 5 — Supplementary Data 2 [file 41467_2018_6069_MOESM5_ESM.xlsx]

## Sheet: Sheet1
Supplementary Data 2
Genes down-regulated in Notch2 proficient murine BMSCs cells (versus Notch2 deficient), activated by CLL cells
Gene Title	Gene Symbol	Probeset	Fold-change	p-value
schlafen 4	Slfn4	1427102_at	12.8235	6.71e-06
lumican	Lum	1423607_at	7.99431	6.02e-06
placenta-specific 8	Plac8	1451335_at	6.51937	1.34e-06
cysteine-rich secretory protein 1	Crisp1	1416325_at	6.26653	1.11e-05
tripartite motif-containing 30D	Trim30d	1435665_at	5.07231	3.92e-06
aquaporin 1	Aqp1	1416203_at	5.05109	2.62e-05
leptin receptor	Lepr	1456156_at	5.00438	0.000108237
lymphocyte antigen 6 complex, locus A	Ly6a	1417185_at	4.48081	3.48e-06
pyrin and HIN domain family, member 1	Pyhin1	1435331_at	4.43727	7.2e-06
H19 fetal liver mRNA	H19	1448194_a_at	4.40771	0.000644172
pro-platelet basic protein	Ppbp	1418480_at	4.18043	1.1e-05
deiodinase, iodothyronine, type II	Dio2	1426081_a_at	4.08368	3.36e-05
leptin receptor	Lepr	1425644_at	4.05144	6.88e-05
selectin, platelet	Selp	1420558_at	4.02487	8.76e-05
indolethylamine N-methyltransferase	Inmt	1418697_at	3.98885	3.4e-05
cartilage oligomeric matrix protein	Comp	1419527_at	3.64087	0.000604571
deiodinase, iodothyronine, type II	Dio2	1418937_at	3.63992	0.000163792
zinc finger, RAN-binding domain containing 3	Zranb3	1453617_at	3.61859	9.39e-07
netrin 1	Ntn1	1454974_at	3.29057	1.01e-05
catenin (cadherin associated protein), delta 2	Ctnnd2	1422592_at	3.27923	1.64e-05
apolipoprotein D	Apod	1416371_at	3.17046	0.000582009
ubiquitin specific peptidase 18	Usp18	1418191_at	3.13225	7.42e-05
deiodinase, iodothyronine, type II	Dio2	1418938_at	3.10222	5.13e-05
fibulin 1	Fbln1	1451119_a_at	3.09604	2.36e-05
5' nucleotidase, ecto	Nt5e	1428547_at	3.08774	6.61e-05
sema domain, immunoglobulin domain (Ig), short basic domain, secreted, (semaphorin) 3A	Sema3a	1449865_at	3.08578	4.03e-06
histocompatibility 28	H28	1421596_s_at	3.08465	7.1e-05
UDP-glucose ceramide glucosyltransferase	Ugcg	1421269_at	3.06839	1.27e-08
CD36 antigen	Cd36	1450883_a_at	3.0622	0.000106535
neuroepithelial cell transforming gene 1	Net1	1421321_a_at	3.04596	4.14e-08
interferon-induced protein 44	Ifi44	1423555_a_at	3.04529	9.43e-05
schlafen 3 /// schlafen 4	Slfn3 /// Slfn4	1450322_s_at	3.03718	0.00011897
ankyrin repeat domain 1 (cardiac muscle)	Ankrd1	1420991_at	3.02347	5.7e-07
histocompatibility 2, T region locus 24	H2-T24	1422160_at	2.99373	0.000113784
receptor transporter protein 4	Rtp4	1418580_at	2.95811	2.55e-05
sema domain, immunoglobulin domain (Ig), short basic domain, secreted, (semaphorin) 3C	Sema3c	1429348_at	2.94113	4.22e-06
myxovirus (influenza virus) resistance 1	Mx1	1451905_a_at	2.87885	0.00125856
glutathione peroxidase 3	Gpx3	1449106_at	2.81603	0.000521247
interferon, alpha-inducible protein 27 like 2A	Ifi27l2a	1426278_at	2.81523	2.94e-05
matrix Gla protein	Mgp	1448416_at	2.76149	1.29e-08
C1q-like 3	C1ql3	1451620_at	2.75534	1.4e-05
apolipoprotein L 9a /// apolipoprotein L 9b	Apol9a /// Apol9b	1424518_at	2.74363	0.000289668
2'-5' oligoadenylate synthetase-like 2	Oasl2	1453196_a_at	2.72296	0.00060064
aldehyde dehydrogenase family 1, subfamily A7	Aldh1a7	1418601_at	2.7043	6.17e-05
forkhead box G1	Foxg1	1418357_at	2.69409	7.65e-06
claudin 11	Cldn11	1416003_at	2.68535	5.47e-05
secreted frizzled-related protein 4	Sfrp4	1451031_at	2.65123	0.000227932
G protein-coupled receptor 126	Gpr126	1437409_s_at	2.62957	2e-06
interferon-induced protein with tetratricopeptide repeats 3	Ifit3	1449025_at	2.62891	0.000590673
tribbles homolog 2 (Drosophila)	Trib2	1426641_at	2.62832	3.04e-07
sorbin and SH3 domain containing 2	Sorbs2	1437197_at	2.61751	4.39e-06
claudin 2	Cldn2	1417231_at	2.60316	6.45e-06
T cell specific GTPase 1 /// T cell specific GTPase 2	Tgtp1 /// Tgtp2	1449009_at	2.55887	2.33e-06
sphingomyelin synthase 2	Sgms2	1428663_at	2.52794	2.16e-07
sema domain, immunoglobulin domain (Ig), short basic domain, secreted, (semaphorin) 3A	Sema3a	1420416_at	2.52395	9.79e-07
interferon-induced protein with tetratricopeptide repeats 2	Ifit2	1418293_at	2.51376	2.69e-05
annexin A8	Anxa8	1417732_at	2.48447	1.34e-06
cytohesin 1 interacting protein	Cytip	1451206_s_at	2.48164	1.25e-05
sema domain, immunoglobulin domain (Ig), short basic domain, secreted, (semaphorin) 3C	Sema3c	1420696_at	2.4758	5.91e-05
interferon regulatory factor 7	Irf7	1417244_a_at	2.46335	0.000432638
lymphocyte antigen 6 complex, locus C1 /// lymphocyte antigen 6 complex, locus C2	Ly6c1 /// Ly6c2	1421571_a_at	2.46201	1.59e-05
matrix metallopeptidase 13	Mmp13	1417256_at	2.44644	0.000100272
prostaglandin-endoperoxide synthase 1	Ptgs1	1436448_a_at	2.42378	4.65e-06
cyclin E2	Ccne2	1422535_at	2.39899	7.57e-07
cell adhesion molecule 2	Cadm2	1435146_s_at	2.39523	0.000302091
chemokine (C-C motif) receptor 5	Ccr5	1422259_a_at	2.39102	1.41e-06
selectin, platelet	Selp	1440173_x_at	2.38881	0.000105802
cyclin B1 /// predicted gene 5593	Ccnb1 /// Gm5593	1416076_at	2.38591	3.3e-08
immunity-related GTPase family M member 2	Irgm2	1417793_at	2.37872	3.23e-05
histocompatibility 28	H28	1425917_at	2.37119	0.00104783
collagen and calcium binding EGF domains 1	Ccbe1	1437385_at	2.36964	3.21e-08
cytidine monophosphate (UMP-CMP) kinase 2, mitochondrial	Cmpk2	1450484_a_at	2.36524	0.000612684
annexin A8	Anxa8	1425789_s_at	2.35025	9e-08
solute carrier family 6 (neurotransmitter transporter, noradrenalin), member 2	Slc6a2	1460129_at	2.33443	0.00077313
fibulin 1	Fbln1	1422540_at	2.33408	0.00053824
UDP-glucose ceramide glucosyltransferase	Ugcg	1435133_at	2.3264	1.11e-06
zinc finger protein 266	Zfp266	1431206_at	2.31287	5.72e-06
gap junction protein, alpha 1	Gja1	1415801_at	2.30944	2.2e-08
zinc finger protein 260	Zfp260	1427831_s_at	2.3038	6.17e-06
BMP-binding endothelial regulator	Bmper	1429273_at	2.29461	1.51e-05
platelet-derived growth factor, D polypeptide	Pdgfd	1426319_at	2.29446	2.2e-05
deleted in colorectal carcinoma	Dcc	1440487_at	2.29413	8.87e-05
lipopolysaccharide binding protein	Lbp	1448550_at	2.29054	9.73e-05
transforming growth factor, beta receptor III	Tgfbr3	1433795_at	2.28359	8.83e-05
GULP, engulfment adaptor PTB domain containing 1	Gulp1	1432092_a_at	2.27196	5.65e-07
interleukin 33	Il33	1416200_at	2.26817	0.00122549
Z-DNA binding protein 1	Zbp1	1429947_a_at	2.24888	4.26e-05
chemokine (C-C motif) receptor 5	Ccr5	1422260_x_at	2.24141	2.75e-08
eukaryotic translation initiation factor 2-alpha kinase 2	Eif2ak2	1440866_at	2.2368	0.00107677
RAB18, member RAS oncogene family	Rab18	1420899_at	2.23643	0.000195924
ankyrin repeat domain 1 (cardiac muscle)	Ankrd1	1420992_at	2.23369	2.1e-05
ERBB receptor feedback inhibitor 1	Errfi1	1419816_s_at	2.23071	4.08e-08
inter-alpha (globulin) inhibitor H5	Itih5	1429159_at	2.22181	0.000887877
lymphocyte antigen 6 complex, locus E	Ly6e	1453304_s_at	2.21725	0.000312076
ribonucleotide reductase M2	Rrm2	1416120_at	2.21284	1.94e-07
high mobility group AT-hook 2	Hmga2	1450781_at	2.2109	1.37e-06
CD24a antigen	Cd24a	1416034_at	2.20961	1.74e-06
protein tyrosine phosphatase, non-receptor type 22 (lymphoid)	Ptpn22	1417995_at	2.20418	3.92e-06
centromere protein I	Cenpi	1436723_at	2.19892	4.81e-08
component of Sp100-rs /// predicted pseudogene 15433 /// predicted gene 2666 /// predicted gene 7592 /// predicted pseudogene 7609	Csprs /// Gm15433 /// Gm2666 /// Gm7592 /// Gm7609	1422141_s_at	2.19647	2.44e-06
six transmembrane epithelial antigen of the prostate 1	Steap1	1424938_at	2.19375	1.48e-06
tissue inhibitor of metalloproteinase 2	Timp2	1420924_at	2.18869	5.75e-09
glial cell line derived neurotrophic factor family receptor alpha 1	Gfra1	1439015_at	2.18016	0.000495908
DNA segment, Chr 14, ERATO Doi 668, expressed	D14Ertd668e	1438868_at	2.17996	0.000653997
fibroblast growth factor 7	Fgf7	1422243_at	2.17643	3.53e-07
ependymin related protein 1 (zebrafish)	Epdr1	1450380_at	2.17636	1.5e-06
solute carrier family 39 (zinc transporter), member 10	Slc39a10	1439041_at	2.16384	4.13e-09
kit ligand	Kitl	1448117_at	2.16216	1.07e-06
selectin, platelet	Selp	1449906_at	2.16113	9.42e-05
lysyl oxidase	Lox	1448228_at	2.15954	9.25e-06
vanin 1	Vnn1	1418486_at	2.15614	0.000153255
predicted gene 2619 /// predicted pseudogene 7609 /// uncharacterized LOC100041903 /// uncharacterized LOC100503923	Gm2619 /// Gm7609 /// LOC100041903 /// LOC100503923	1422140_at	2.15485	2.73e-05
golgi phosphoprotein 3	Golph3	1421845_at	2.15042	4.19e-08
RIKEN cDNA 3110039M20 gene	3110039M20Rik	1440204_at	2.14855	2.13e-06
interferon activated gene 204	Ifi204	1419603_at	2.14263	9.91e-05
pyruvate dehyrogenase phosphatase catalytic subunit 1	Pdp1	1438201_at	2.14149	0.000101312
chloride channel calcium activated 1 /// chloride channel calcium activated 2	Clca1 /// Clca2	1460259_s_at	2.14009	7.74e-05
ribonucleotide reductase M1	Rrm1	1448127_at	2.13526	1.75e-08
poliovirus receptor-related 3	Pvrl3	1423331_a_at	2.12666	2.58e-07
stathmin-like 2	Stmn2	1423280_at	2.12147	9.41e-06
latent transforming growth factor beta binding protein 1	Ltbp1	1447547_at	2.11847	0.000117192
inter-alpha trypsin inhibitor, heavy chain 2	Itih2	1417618_at	2.11143	0.000114144
Wnt inhibitory factor 1	Wif1	1425425_a_at	2.11047	3.43e-05
glycoprotein (transmembrane) nmb	Gpnmb	1448303_at	2.10406	1.21e-06
tripartite motif-containing 30A	Trim30a	1451860_a_at	2.09472	0.000231465
epithelial stromal interaction 1 (breast)	Epsti1	1454169_a_at	2.09132	2.03e-06
high mobility group AT-hook 2	Hmga2	1450780_s_at	2.09052	7.41e-06
cadherin 13	Cdh13	1434115_at	2.08891	0.000117401
adaptor-related protein complex AP-1, sigma 3	Ap1s3	1455735_at	2.08784	7.78e-05
prostaglandin-endoperoxide synthase 1	Ptgs1	1423414_at	2.07794	7.87e-06
fibulin 7	Fbln7	1460412_at	2.07785	0.000946729
SPARC related modular calcium binding 2	Smoc2	1415935_at	2.07521	0.000464603
hyaluronan mediated motility receptor (RHAMM)	Hmmr	1450156_a_at	2.06956	3.35e-07
gremlin 1	Grem1	1425357_a_at	2.06473	0.000362152
cyclin B1 /// predicted gene 5593	Ccnb1 /// Gm5593	1419943_s_at	2.06253	1.89e-07
HtrA serine peptidase 4	Htra4	1437273_at	2.06172	0.000747005
tripartite motif-containing 30A /// tripartite motif-containing 30D	Trim30a /// Trim30d	1456494_a_at	2.06138	9.79e-06
latent transforming growth factor beta binding protein 1	Ltbp1	1448870_at	2.0584	7.68e-07
deoxycytidine kinase	Dck	1428838_a_at	2.05554	1.47e-05
chemokine (C-C motif) receptor 2	Ccr2	1421186_at	2.05393	2.57e-06
kinesin family member 20A	Kif20a	1449207_a_at	2.05349	8.45e-08
component of Sp100-rs /// predicted pseudogene 15433 /// predicted gene 2666 /// predicted gene 7592 /// predicted pseudogene 7609 /// uncharacterized LOC100041903 /// uncharacterized LOC100503923	Csprs /// Gm15433 /// Gm2666 /// Gm7592 /// Gm7609 /// LOC100041903 /// LOC100503923	1460416_s_at	2.04934	2.63e-05
kinesin family member 23	Kif23	1453748_a_at	2.04866	2.77e-05
epidermal growth factor receptor pathway substrate 8	Eps8	1425733_a_at	2.04843	0.00010924
high mobility group AT-hook 2	Hmga2	1422851_at	2.0437	4.53e-05
ependymin related protein 1 (zebrafish)	Epdr1	1421815_at	2.03877	1.84e-06
solute carrier family 4 (anion exchanger), member 4	Slc4a4	1452071_at	2.03602	5.41e-07
retinitis pigmentosa 2 homolog (human)	Rp2h	1419586_at	2.03568	8.81e-06
chemokine (C-C motif) ligand 9	Ccl9	1448898_at	2.02859	2.23e-07
stathmin-like 2	Stmn2	1423281_at	2.0274	7.07e-05
anillin, actin binding protein	Anln	1433543_at	2.02533	1.04e-07
centrosomal protein 55	Cep55	1452242_at	2.02475	7.63e-07
chordin-like 1	Chrdl1	1434201_at	2.01634	0.000122345
twisted gastrulation homolog 1 (Drosophila)	Twsg1	1421832_at	2.01176	2.33e-07
deleted in bladder cancer 1 (human)	Dbc1	1417318_at	2.00566	7.8e-06
DEAD (Asp-Glu-Ala-Asp) box polypeptide 60	Ddx60	1451777_at	1.99775	0.000277683
